# Supplementary material for: Barrett’s oesophagus and oesophageal cancer following oesophageal atresia repair: a systematic review
Source: BJS Open. 2021 Aug 5;5(4):zrab069. doi: 10.1093/bjsopen/zrab069 (PMC8405903; doi:10.1093/bjsopen/zrab069)
Supplement: zrab069_Supplementary_Data [file zrab069_supplementary_data.zip]

Archive with 2 entries (2 files):
- Supplementary information.docx
- PRISMA checklist.docx
